# Supplementary material for: Inhibition of the MRSA Biofilm Formation and Skin Antineoplastic Activity of Ethyl Acetate Roots and Aerial Parts Extracts from Geum urbanum L
Source: Antibiotics (Basel). 2025 Jun 20;14(7):627. doi: 10.3390/antibiotics14070627 (PMC12291766; doi:10.3390/antibiotics14070627)
Supplement: Supplementary file 1 [file antibiotics-14-00627-s001.zip]

Archive with 1 entries (1 files):
- antibiotics-3702739-supplementary.pdf
